# Supplementary material for: Combination of FDG PET/CT Radiomics and Clinical Parameters for Outcome Prediction in Patients with Hodgkin’s Lymphoma
Source: Cancers (Basel). 2023 Mar 30;15(7):2056. doi: 10.3390/cancers15072056 (PMC10093084; doi:10.3390/cancers15072056)
Supplement: Supplementary file 1 [file cancers-15-02056-s001.zip]

Archive with 1 entries (1 files):
- cancers-2209373-supplementary.pdf
